# Supplementary material for: Anti-Inflammatory Comparison of Melatonin and Its Bromobenzoylamide Derivatives in Lipopolysaccharide (LPS)-Induced RAW 264.7 Cells and Croton Oil-Induced Mice Ear Edema
Source: Molecules. 2021 Jul 15;26(14):4285. doi: 10.3390/molecules26144285 (PMC8304993; doi:10.3390/molecules26144285)
Supplement: Supplementary file 1 [file molecules-26-04285-s001.zip]

Archive with 1 entries (1 files):
- molecules-1261519-supplementary.pdf
